# Supplementary material for: Model-Informed Optimization of a Pediatric Clinical Pharmacokinetic Trial of a New Spironolactone Liquid Formulation
Source: Pharmaceutics. 2021 Jun 8;13(6):849. doi: 10.3390/pharmaceutics13060849 (PMC8228864; doi:10.3390/pharmaceutics13060849)
Supplement: Supplementary file 1 [file pharmaceutics-13-00849-s001.zip]

Archive with 1 entries (1 files):
- pharmaceutics-1147370 - sp final.pdf
